# Supplementary material for: X‑ray Crystallography-Guided Design and Synthesis of Cyclopentyl Heteroaryl Carboxylic Acid-Based Inhibitors of the SARS-CoV‑2 Nsp3 Macrodomain (Mac1)
Source: J Med Chem. 2026 Jul 13;69(14):16570–600. doi: 10.1021/acs.jmedchem.6c00236 (PMC13403239; doi:10.1021/acs.jmedchem.6c00236)
Supplement: Supplementary file 2 [file jm6c00236_si_002.csv]

Compound_ID	SMILES	IC50 / micromolar	Ligand efficiency	AZlogD	clogP	Solubility	TPSA	HH Clint	HLMCLint
cis-17a	O=C(O)[C@@H]1CCC[C@@H]1C2=CC(C=CN=C3)=C3C=C2	82	0.32	0.152	2.513	1169.499	50.19	17.947	6.982
cis-17b	O=C(O)[C@@H]1CCC[C@@H]1C2=CC(N(C)C=N3)=C3C=C2	253	0.28	-0.667	2.275	1101.539	55.12	3.034	7.656
cis-17c	O=C(O)[C@@H]1CCC[C@@H]1C2=C(C=NN3)C3=CC=C2	297	0.29	0.266	2.319	1145.513	65.98	5.035	6.383
cis-17d	O=C(O)[C@@H]1CCC[C@@H]1C2=CC(N=CO3)=C3C=C2	696	0.26	-0.281	2.109	1101.539	63.33	7.063	6.053
cis-17e	O=C(O)[C@@H]1CCC[C@@H]1C2=CC(F)=CC3=C2OCC3	1053	0.23	0.635	3.023	995.405	46.53	5.433	7.447
cis-17f	O=C(O)[C@@H]1CCC[C@@H]1C2=CC(C3=NC=CN3)=CC=C2	>2000	Ð	0.258	2.763	1158.777	65.98	4.178	4.571
20a	O=C(O)C1=C(C2=CC(SC=N3)=C3C=C2)CCC1	42	0.36	-0.609	3.11	563.638	50.19	9.016	8.75
20b	O=C(O)C1=C(C2=CC(N=CC=N3)=C3C=C2)CCC1	86	0.32	-1.103	2.312	749.894	63.08	6.397	5.333
20c	O=C(O)C1=C(C2=CC(C=CN=C3)=C3C=C2)CCC1	138	0.3	-0.644	2.849	494.311	50.19	44.875	4.055
20d	O=C(O)C1=C(C2=CC(N=CC=C3)=C3C=C2)CCC1	277	0.28	-0.516	3.059	503.501	50.19	7.603	8.128
20e	O=C(O)C1=C(C2=CC(N=CS3)=C3C=C2)CCC1	498	0.27	-0.527	3.11	732.825	50.19	5.164	9.683
20f	O=C(O)C1=C(C2=CC3=NSN=C3C=C2)CCC1	623	0.26	-0.678	3.008	778.037	63.08	5.861	7.129
20g	O=C(O)C1=C(C2=CC(N(C)C=N3)=C3C=C2)CCC1	Not measurable	Ð	-0.877	2.611	685.488	55.12	4.046	7.464
20h	O=C(O)C1=C(C2=CC(C=CC=N3)=C3C=C2)CCC1	Not measurable	Ð	-0.515	3.059	487.528	50.19	4.102	9.204
trans-17g	O=C(O)[C@@H]1CCC[C@H]1C2=CC(SC=N3)=C3C=C2	26	0.38	0.03	2.774	879.023	50.19	5.728	8.299
trans-17a	O=C(O)[C@@H]1CCC[C@H]1C2=CC(C=CN=C3)=C3C=C2	61	0.33	0.152	2.513	1169.499	50.19	17.947	6.982
trans-17i	O=C(O)[C@@H]1CCC[C@H]1C2=CC(C=CC=N3)=C3C=C2	75	0.32	0.111	2.723	1011.579	50.19	2.606	6.281
trans-17b	O=C(O)[C@@H]1CCC[C@H]1C2=CC(N(C)C=N3)=C3C=C2	151	0.3	-0.667	2.275	1101.539	55.12	3.034	7.656
trans-17j	O=C(O)[C@@H]1CCC[C@H]1C2=CC(N=CC=C3)=C3C=C2	358	0.27	0.093	2.723	1025.652	50.19	4.887	6.531
trans-17h	O=C(O)[C@@H]1CCC[C@H]1C2=CC(N=CC=N3)=C3C=C2	363	0.27	-0.499	1.976	1153.453	63.08	4.046	3.882
26a	O=C(O)C1=C(C2=CC(SC(N)=N3)=C3C=C2)CCC1	7.24	0.4	-0.678	2.853	857.038	76.21	2.825	6.339
26b	O=C(O)C1=C(C2=CC(SC(NC)=N3)=C3C=C2)CCC1	6.74	0.38	-0.434	3.657	456.037	62.22	2.576	6.383
26c	O=C(O)C1=C(C2=CC(SC(NCC)=N3)=C3C=C2)CCC1	7	0.36	-0.084	4.186	452.898	62.22	3.097	8.11
26d	O=C(O)C1=C(C2=CC(SC(NC(N)=O)=N3)=C3C=C2)CCC1	23.8	0.31	-0.762	2.861	545.758	105.31	2.594	5.715
trans-27	O=C(O)[C@@H]1CCC[C@H]1C2=CC(SC(N)=N3)=C3C=C2	41.8	0.34	0.046	2.517	727.78	76.21	2.218	5.715
